# Supplementary material for: Understanding CT Perfusion in Acute Ischemic Stroke: How Algorithms Shape Perfusion Maps
Source: Diagnostics (Basel). 2026 Jun 12;16(12):1831. doi: 10.3390/diagnostics16121831 (PMC13297754; doi:10.3390/diagnostics16121831)
Supplement: Supplementary file 1 [file diagnostics-16-01831-s001.zip]

Archive with 1 entries (1 files):
- diagnostics-4325852-supplementary.pdf
